# Supplementary material for: Innovative Strategy for MicroRNA Delivery in Human Mesenchymal Stem Cells via Magnetic Nanoparticles
Source: Int J Mol Sci. 2013 May 23;14(6):10710–26. doi: 10.3390/ijms140610710 (PMC3709698; doi:10.3390/ijms140610710)
Supplement: Supplementary file 1 [file ijms-14-10710-s001.zip]

Archive with 4 entries (3 files):
- ijms-33043-supplementary/
- ijms-33043-supplementary/ijms-33043-Supplementary.pdf
- ijms-33043-supplementary/Video1-scrambled-miR.mkv
- ijms-33043-supplementary/Video2-miR-335.mkv
